# Supplementary material for: Effects of Drugs Formerly Suggested for COVID-19 Repurposing on Pannexin1 Channels
Source: Int J Mol Sci. 2022 May 18;23(10):5664. doi: 10.3390/ijms23105664 (PMC9146942; doi:10.3390/ijms23105664)
Supplement: Supplementary file 1 [file ijms-23-05664-s001.zip]

Archive with 1 entries (1 files):
- ijms-1664211-supplementaryy.pdf
